# Supplementary material for: Green Dentistry and Sustainability in Oral Healthcare: A Systematic Review
Source: Dent J (Basel). 2026 Jun 17;14(6):377. doi: 10.3390/dj14060377 (PMC13298566; doi:10.3390/dj14060377)
Supplement: Supplementary file 1 [file dentistry-14-00377-s001.zip]

Archive with 2 entries (2 files):
- S1.PRISMA_checklist.pdf
- S2. Quality assessment tool evaluation.xlsx
