# Supplementary material for: Green Dentistry and Sustainability in Oral Healthcare: A Systematic Review
Source: Dent J (Basel). 2026 Jun 17;14(6):377. doi: 10.3390/dj14060377 (PMC13298566; doi:10.3390/dj14060377)
Supplement: Supplementary file 1 [file dentistry-14-00377-s001.zip › S2. Quality assessment tool evaluation.xlsx]

## Sheet: Tabelle1
Quality Assessment Tool for Observational Cohort and Cross-Sectional Studies - Study Quality Assessment Tools (NIH National Heart, Lung, and Blood institute)
	Q1	Q2	Q3	Q4	Q5	Q6	Q7	Q8	Q9	Q10	Q11	Q12	Q13	Q14
Abed et al. (2023) [20]	√	NA	NA	NA	√	√	NA	√	NA	NA	√	√	NA	NA	Fair
Al Shatrat et al. (2013) [37]	√	√	√	√	X	NA	√	NA	NA	NA	NA	√	NA	X	Fair
Almutairi et al. (2022) [17]	√	√	√	NA	X	√	√	√	√	X	√	NA	NA	P	Fair
Al-Qarni et al. (2016) [44]	√	√	√	√	X	NA	√	NA	NA	NA	NA	√	NA	X	Poor
Antoniadou et al. (2023) [22]	√	√	NR	√	X	X	√	√	P	X	√	NA	NA	P	Poor
Antoniadou et al. (2023) [33]	√	√	X	√	X	NA	NA	√	√	X	NA	NA	√	X	Poor
Baird et al. (2022) [32]	√	√	NA	√	X	X	X	√	√	X	√	NA	NA	√	Poor
Borglin et al. (2021) [18]	√	NA	NA	NA	X	√	√	√	X	NA	NA	X	X	X	Poor
Bowden et al. (2021) [24]	√	√	NA	√	X	√	√	√	√	X	√	NA	NA	P	Poor
Byrne et al. (2022) [25]	√	NA	NA	√	X	NA	NA	NA	√	NA	√	NA	√	NA	Poor
Carr et al. (2023) [28]	√	√	√	√	X	NA	√	NA	NA	NA	NA	NA	√	NA	Fair
De Bortoli et al. (2019) [26]	√	X	NA	√	√	P	√	√	P	NA	NR	√	NA	√	Fair
Dixon et al. (2024) [39]	√	√	√	√	√	√	NA	NA	NA	NA	NA	NA	NA	NA	Fair
Duane et al. (2012) [21]	√	√	√	√	√	P	√	√	P	X	NA	X	X	X	Fair
Duane et al. (2017) [3]	√	√	NA	NA	X	√	√	√	√	X	√	NA	NA	P	Fair
Duane et al. (2020) [13]	√	√	NA	√	X	√	√	√	X	X	√	NA	NA	X	Fair
Duane et al. (2021) [56]	√	√	√	√	√	√	NA	NA	NA	NA	NA	NA	NA	NA	Fair
Duane et al. (2022) [19]	√	√	NA	NA	X	√	√	√	√	X	√	NA	NA	√	Fair
Duane et al. (2024a) [14]	√	√	NA	NA	NA	NA	NA	NA	NA	NA	NA	NA	NA	NA	Poor
Duane et al. (2024b) [15]	√	√	√	√	√	√	√	NA	NA	NA	NA	√	NA	√	Good
Durnall et al. (2024) [41]	√	√	√	√	X	NA	NA	NA	NA	NA	NA	√	NA	NA	Poor
Elwan et al. (2025) [27]	√	√	√	√	√	P	√	√	√	X	√	X	X	X	Good
Gershberg et al. (2022) [35]	√	√	NR	P	P	NA	√	√	NA	X	√	√	NA	√	Fair
Grose et al. (2018) [53]	√	√	√	√	X	√	√	√	√	√	√	NA	NA	X	Good
Haque et al. (2024a) [29]	√	√	√	√	X	√	√	√	X	N/A	√	NA	NA	X	Fair
Haque et al. (2024b) [30]	√	√	NR	√	P	X	NA	X	P	P	P	NA	NA	X	Poor
Hoyte et al. (2024) [11]	√	√	NR	√	P	NA	X	NA	√	P	P	NA	NA	X	Poor
Hsu et al. (2019) [52]	√	√	NR	√	X	NA	NA	NA	NA	NA	NA	√	NA	X	Poor
Jamal et al. (2023) [45]	√	√	√	√	X	NA	NA	NA	NA	NA	√	N/A	NA	X	Poor
Kamran et al. (2022) [50]	√	√	√	√	X	NA	NA	NA	NA	NA	NA	√	NA	X	Poor
Leung et al. (2022) [40]	√	√	√	√	X	√	√	No	√	NA	√	NA	√	X	Good
Lyne et al. (2022) [23]	√	√	NA	NA	NA	√	√	√	√	√	√	NA	NA	√	Fair
Martin et al. (2024) [10]	√	√	NA	√	X	√	√	√	√	No	√	NA	NA	X	Fair
Nassar et al. (2024) [9]	√	√	NR	√	√	NA	√	√	NA	No	√	Yes	NA	P	Fair
Neves et al. (2022) [48]	√	√	NR	√	X	NA	NA	NA	NA	NA	NA	NA	NA	√	Poor
Prathima et al. (2016) [31]	√	√	NR	P	X	NA	√	√	NA	X	√	√	NA	P	Fair
Puri et al. (2019) [51]	√	√	√	√	X	NA	NA	NA	NA	NA	NA	√	NA	X	Poor
Shimoda et al. (2020) [38]	√	√	√	√	X	X	N/A	√	√	X	X	NA	X	√	Fair
Smith et al. (2023) [16]	√	NA	NA	NA	X	X	√	√	X	√	X	NA	NA	X	Poor
Soliman et al. (2023) [8]	√	√	NA	NA	X	NA	N/A	√	√	NA	√	NA	NA	X	Poor
Sowa et al. (2023) [42]	√	√	NA	NA	X	NA	N/A	√	√	X	√	NA	NA	√	Fair
Spaveras et al. (2023) [49]	√	√	√	√	X	√	√	NA	NA	NA	√	NA	NA	X	Fair
Suresh et al. (2024) [7]	√	√	NA	NA	X	√	√	√	No	√	No	NA	NA	√	Fair
Tan et al. (2024) [6]	√	NA	NA	NA	NA	NA	NA	√	NA	NA	NA	NA	NA	NA	Poor
Țâncu et al. (2023) [43]	√	√	NR	√	P	X	NA	X	P	P	P	NA	X	NA	Poor
Thakar et al. (2023) [36]	√	√	√	√	√	X	√	X	X	√	√	√	X	P	Fair
Veress et al. (2023) [46]	√	√	NR	√	NA	NA	NA	NA	NA	NA	NA	√	NA	X	Poor
Verma et al. (2020) [34]	√	√	NR	√	X	NA	NA	P	P	NA	NA	X	NR	NR	Poor
Volgenant et al. (2022) [47]	√	√	NA	√	X	√	√	√	NA	NA		√	NA	X	Fair
Assessment Item Experimental Studies
	Q1	Q2	Q3	Q4	Q5	Q6	Q7	Q8	Q9	Q10	Q11	Q12	Q13
Chowdbury et al. (2023) [54]	√	x	x	√	√	√	√	√	√	√	√	√	√		Good
El-Rab et al. (2021) [55]	√	x	x	√	√	√	√	√	√	√	√	√	√		Good
Good: 10–13; Fair: 6–9; Poor: 0–5.
√ = criterion met; X = not met; NR = not reported; NA = not applicable; P = partially
